# Supplementary material for: Brain Proteome-Wide Association Study Identifies Candidate Genes that Regulate Protein Abundance Associated with Post-Traumatic Stress Disorder
Source: Genes (Basel). 2022 Jul 27;13(8):1341. doi: 10.3390/genes13081341 (PMC9332745; doi:10.3390/genes13081341)
Supplement: Supplementary file 1 [file genes-13-01341-s001.zip]

Archive with 1 entries (1 files):
- genes-1639995-SI.pdf
